# Supplementary material for: Pandemic Risk Assessment for Swine Influenza A Virus in Comparative In Vitro and In Vivo Models
Source: Viruses. 2024 Mar 31;16(4):548. doi: 10.3390/v16040548 (PMC11053818; doi:10.3390/v16040548)
Supplement: Supplementary file 1 [file viruses-16-00548-s001.zip]

Archive with 1 entries (1 files):
- viruses-2919230-supplementary.pdf
